# Supplementary material for: Aerosolization ocular surface microorganisms accumulation effect during non-contact tonometer measurements
Source: BMC Ophthalmol. 2024 Sep 3;24:392. doi: 10.1186/s12886-024-03664-7 (PMC11373106; doi:10.1186/s12886-024-03664-7)
Supplement: Supplementary file 3 — Supplementary Material 3: Supplementary Table S1: The numbers and properties of microbial aerosols produced during NCT measurements. Supplementary Table S1 sequentially displayed the number and properties of microbial aerosols produced in Experiment 1-2; the number of microbial aerosols produced in Experiment 3 background and Rounds 1-5; the number of microbial aerosols produced during non-contact tonometer measurements in our prior experiments [file 12886_2024_3664_MOESM3_ESM.xlsx]

## Sheet: The map of AOSM accumulation 
			The number of bacteria
		21-1-PO1	14	b2	b3	b4
				Chryseobacterium indologenes	Acinetobacter nosocomialis	Pantoea agglomerans
	0	21-1-P1	5	b6	b7
				Chryseobacterium indologenes	Micrococcus luteus
		21-1-PO2	5	C3
				Kocuria marina
	0	21-1-P2	7	C5	C6	C7	C8	C9
				Bacillus arsenicus	Pantoea agglomerans	Chryseobacterium indologenes	Micrococcus luteus	Chryseobacterium indologenes
		21-2-PO1	5	a1	a2	a3	a4
				Kocuria marina	Untrustable	Paenibacillus urinalis	Micrococcus luteus
	0	21-2-P1	3	a5	a6
				Staphylococcus capitis	Chryseobacterium indologenes
		21-2-PO2	2	b12	c1
				Moraxella sg Moraxella osloensis	Pantoea agglomerans
	0	21-2-P2	7	b8
				Micrococcus luteus
		21-3-PO1	5	b9	b10
				Untrustable	Micrococcus luteus
	2	21-3-P1	9	a9	a10	a11	a12
				Staphylococcus capitis	Untrustable	Kocuria palustris	Moraxella sg Moraxella osloensis
		21-3-PO2	1	c10
				Arthrobacter oxydans
	0	21-3-P2	1	d1
				Staphylococcus capitis
		21-4-PO1	2	b5
				Micrococcus luteus
	0	21-4-P1	1	c11
				Staphylococcus capitis
		21-4-PO2	3	h8	h9
				Chryseomicrobium aureum	Staphylococcus sp.
	1	21-4-P2	4	f11	f12
				Bacillus megaterium	Micrococcus luteus
		21-5-PO1	3	h6
				Kocuria palustris
	1	21-5-P1	5	g11	g12
				Micrococcus luteus	Staphylococcus warneri
		21-5-P02	11	a1	a2	a3
				Bacillus megaterium	Acinetobacter nosocomialis	Micrococcus luteus
	0	21-5-P2	3	f7
				Staphylococcus cohnii
		21-6-PO1	4	h12
				Untrustable
	1	21-6-P1	7	h1	h2	h3
				Untrustable	Moraxella sp.	Micrococcus sp.
		21-6-PO2	7	a4	a5	a6
				Micrococcus cohnii	Planococcus rifietoensis	Micrococcus luteus
	0	21-6-P2	8	g2	g3	g4
				Staphylococcus sp.	Untrustable	Untrustable
		21-7-PO1	7	g8	g9	g10
				Untrustable	Staphylococcus sp.	Untrustable
	0	21-7-P1	3	h10
				Staphylococcus epidermidis
		21-7-PO2	3	f8	f9	f10
				Bacillus infantis	Untrustable	Kocuria sp.
	2	21-7-P2	7	g5	g6	g7
				Staphylococcus epidermidis	Bacillus subterraneus	Micrococcus luteus
		21-8-PO1	7	c6	c7	c8	c9
				Exiguobacterium sp.	Exiguobacterium aurantiacum	Staphylococcus epidermidis	Kocuria rosea
	0	21-8-P1	2	c10	c11
				Staphylococcus sp.	Kocuria palustris
		21-8-PO2	>50	g1
				Paenibacillus sp.
	1	21-8-P2	5	a1
				Kocuria marina
		21-9-PO1	9	d5	d6	d7	d8
				Untrustable	Untrustable	Untrustable	Untrustable
	0	21-9-P1	3	c5
				Untrustable
		21-9-PO2	12	d1	d2	d3	d4
				Untrustable	Untrustable	Untrustable	Untrustable
	2	21-9-P2	5	a4	a5	a6
				Aerococcus viridans	Enterococcus faecalis	*Staphylococcus hominis
		21-10-PO1	10	a10	a11	a12
				Staphylococcus sp.	Pantoea sp.	Untrustable
	2	21-10-P1	7	b5	b6	b7
				Staphylococcus epidermidis	Micrococcus luteus	Staphylococcus hominis
		21-10-PO2	5	b1	b2
				Micrococcus antarcticus	Staphylococcus epidermidis
	1	21-10-P2	5	b12	c1	c2
				Staphylococcus sp.	*Micrococcus antarcticus	2*Staphylococcus epidermidis
		21-11-PO1	12	b8	b9	b10	b11
				Micrococcus sp.	Acinetobacter lwoffii	Exiguobacterium aurantiacum	Untrustable
	0	21-11-P1	9	d9	d10	d11
				Untrustable	Untrustable	Untrustable
		21-11-PO2	6	c3
				Brevibacterium siliguriense
	1	21-11-P2	7	b3	b4
				Untrustable	Staphylococcus epidermidis
		21-12-PO1	7	b5	b6
				Staphylococcus epidermidis	Kocuria rhizophila
	1	21-12-P1	6	a7	a8
				1*Staphylococcus epidermidis	Kocuria marina
		21-12-PO2	5	a12	b1	b2
				Untrustable	Untrustable	Micrococcus luteus
	1	21-12-P2	9	c11	c12	d1
				Aerococcus viridans	Micrococcus luteus	Chryseobacterium hominis
		21-13-PO1	9	b10	b11
				Untrustable	Untrustable
	1	21-13-P1	6	b7
				Staphylococcus epidermidis
		21-13-PO2	9	e6	e7	e8
				Chryseomicrobium sp.	Staphylococcus hominis	Pantoea sp.
	1	21-13-P2	12	b8	b9
				1*Kocuria marina	Untrustable
		21-14-PO1	8	e2	e3	e4
				Bacillus sp.	Staphylococcus sp.	Kocuria rhizophila
	1	21-14-P1	16	c7	c8	c9	c10
				Bacillus cereus	Micrococcus luteus	Untrustable	Pantoea sp.
		21-14-PO2	10	d8	d9
				Bacillus subterraneus	Pantoea sp.
	1	21-14-P2	8	b12	c1	c2	c3
				Chryseobacterium indologenes	Staphylococcus epidermidis	Untrustable	Arthrobacter gandavensis
		21-15-PO1	15	d5	d6	d7
				Staphylococcus epidermidis	Untrustable	Micrococcus luteus
	2	21-15-P1	8	a8	a9	a10	a11
				3*Staphylococcus epidermidis	Pantoea sp.	Staphylococcus epidermidis	Micrococcus luteus
		21-15-PO2	10	b4	b5	b6
				Untrustable	Staphylococcus capitis	Bacillus infantis
	1	21-15-P2	11	d10	d11	d12	e1
				Pseudomonas luteola	2*Kocuria marina	Staphylococcus capitis	Pantoea sp.
		21-16-PO1	?	g9	g10
				Untrustable	Micrococcus luteus
	0	21-16-P1	10	g7	g8
				Micrococcus luteus	Acinetobacter nosocomialis
		21-16-PO2	21	e5	e6	e7	e8	e9	e10	e4
				Micrococcus luteus	Bacillus cereus	Staphylococcus hominis	Staphylococcus capitis	Pantoea sp.	Planococcus rifietoensis	Acinetobacter nosocomialis
	1	21-16-P2	15	g3	g4	g5
				Staphylococcus capitis	Pantoea sp.	Acinetobacter nosocomialis
		21-17-PO1	13	f12	g1	g2
				Micrococcus luteus	Staphylococcus hominis	Pantoea sp.
	0	21-17-P1	10	h7	h8
				Staphylococcus capitis	Pantoea sp.
		21-17-PO2	7	b1	b2	b3
				Kocuria flava	Chryseobacterium indologenes	Pantoea sp.
	2	21-17-P2	19	f2	f3	f4	f5	f6	f7
				Staphylococcus cohnii	Pantoea sp.	1*Staphylococcus epidermidis	Staphylococcus epidermidis	Staphylococcus haemolyticus	Jeotgalicoccus halotolerans
		21-18-PO1	13	f8	f9	f10
				Pantoea sp.	Pantoea sp.	Untrustable
	0	21-18-P1	17	e11	e12	f1
				Staphylococcus haemolyticus	Pantoea sp.	Niallia nealsonii
		21-18-PO2	18	h9	h10	h11	h12
				Micrococcus luteus	Acinetobacter sp.	Untrustable	Untrustable
	0	21-18-P2	7	a9	a10	a11
				Pantoea agglomerans	Acinetobacter nosocomialis	Bacillus cereus
		21-19-PO1	11	e8	e9	e10	f1
				Acinetobacter nosocomialis	Pantoea sp.	Chryseobacterium indologenes	Staphylococcus caprae
	0	21-19-P1	16	e3	e4
				Untrustable	Pantoea sp.
		21-19-PO2	15	h2	h3	h4
				Staphylococcus capitis	Rhizobium radiobacter	Pantoea sp.
	1	21-19-P2	18	a5	a6	a7
				Kocuria sp.	Pantoea sp.	Staphylococcus capitis
		21-20-P01	11	d3	d4	d5
				Untrustable	Staphylococcus epidermidis	Untrustable
	1	21-20-P1	10	c2	c3	c4
				Pantoea agglomerans	1*Staphylococcus epidermidis	Exiguobacterium aurantiacum
		21-20-PO2	3	C9	C10
				Micrococcus endophyticus	Untrustable
	1	21-20-P2	10	c5	c6	c7
				Bacillus infantis	Pantoea agglomerans	Corynebacterium minutissimum
		21-21-PO1	7	b11	b12	c1
				Pantoea agglomerans	Kocuria rhizophila	Acinetobacter nosocomialis
	0	21-21-P1	8	e11	e12
				Micrococcus luteus	3*Staphylococcus epidermidis
		21-21-PO2	12	d12	e1	e2
				Pantoea eucrina	Untrustable	Micrococcus luteus
	1	21-21-P2	6	f2	f3	f4
				Acinetobacter nosocomialis	Untrustable	Kocuria rhizophila
		21-22-PO1	11	d9	d10	d11
				Staphylococcus capitis	Planomicrobium sp.	Untrustable
	2	21-22-P1	13	b7	b8	b9	b10
				Micrococcus luteus	Staphylococcus xylosus	2*Staphylococcus epidermidis	Kocuria rosea
		21-22-PO2	9	d6	d7
				Trichoderma sp.	Paenibacillus sp.
	0	21-22-P2	13	e5	e6
				Staphylococcus epidermidis	Micrococcus sp.
		21-23-PO1	6	e9	e10	e11
				Staphylococcus capitis	Pantoea agglomerans	Paenibacillus sp.
	1	21-23-P1	7	f7	f8	f9
				Untrustable	*Exiguobacterium aurantiacum	Micrococcus luteus
		21-23-PO2	4	e2	e3	e4	e5
				*Micrococcus antarcticus	Untrustable	Kocuria marina	Staphylococcus epidermidis
	1	21-23-P2	8	f10	f11	f12
				Bacillus megaterium	Micrococcus luteus	Micrococcus luteus
		21-24-P01	6	h2	h3	h4	h5
				Staphylococcus sp.	Staphylococcus hominis	Micrococcus luteus	Micrococcus luteus
	1	21-24-P1	11	h6	h7	h8	h9	h10	h11
				Acinetobacter nosocomialis	Untrustable	Staphylococcus hominis	Bacillus sp.	Micrococcus luteus	Untrustable
		21-24-PO2	6	f4	f5	f6
				Moraxella sp.	Planococcus rifietoensis	Micrococcus luteus
	1	21-24-P2	14	g5	g6	g7	g8
				Chryseobacterium indologenes	Pantoea agglomerans	Staphylococcus cohnii	*Kocuria rhizophila
		21-25-P01	67	e8	e9	e10	e11	e12	f1	f2	f3
				Pantoea sp.	Rothia aeria	Acinetobacter nosocomialis	Pantoea sp.	Kocuria sp.	Staphylococcus hominis	Pantoea sp.	Micrococcus luteus
		21-25-P1
		21-25-PO2	59	f10	f11	f12	g1	g2
				Acinetobacter nosocomialis	Kocuria rhizophila	Staphylococcus sp.	Pantoea sp.	Kocuria marina
	0	21-25-P2	46	f5	f6	f7	f8	f9
				Untrustable	Chryseobacterium arachidiradicis	Untrustable	Acinetobacter nosocomialis	Pantoea agglomerans
		21-26-PO1	23	g9	g10	g11
				Acinetobacter sp.	Untrustable	Acinetobacter sp.
	1	21-26-P1	18	h12	a1	a2
				Untrustable	Bacillus sp.	Chryseobacterium sp.
		21-26-PO2	31	e1
				Bacillus infantis
	0	21-26-P2	19	g12	h1
				Untrustable	Untrustable
		21-27-PO1	26	e6	e7	e8
				Chryseobacterium indologenes	Chryseobacterium indologenes	Bacillus cereus
	1	21-27-P1	27	g1	g2	g3	g4
				Bacillus sp.	Chryseobacterium indologenes	*Exiguobacterium aurantiacum	Micrococcus sp.
		21-27-PO2	25	d9	d10	d11	d12
				Micrococcus luteus	Pantoea agglomerans	Staphylococcus epidermidis	Aerococcus viridans
	0	21-27-P2	34	f2	f3
				Chryseobacterium indologenes	Chryseobacterium indologenes
		21-28-PO1	29	d5	d6	d7	d8
				Pantoea agglomerans	*Kocuria rhizophila	Pantoea sp.	Acinetobacter nosocomialis
	1	21-28-P1	24	e7	e8	e9	e10
				Chryseobacterium indologenes	Micrococcus luteus	Enterobacter hormaechei	Pantoea agglomerans
		21-28-PO2	40	e1	e2	e3	e4	e5
				Staphylococcus capitis	Kocuria palustris	Pantoea sp.	Pantoea sp.	Pantoea septica
	0	21-28-P2	35	f12	g1	g2	g3	g4
				Untrustable	Untrustable	Untrustable	Untrustable	Untrustable
		21-29-PO1	19	e12	f1	f2
				Pantoea agglomerans	Acinetobacter nosocomialis	Staphylococcus capitis
	0	21-29-P1	10	g11
				Pantoea agglomerans
		21-29-PO2	21	f8	f9	f10	f11
				Untrustable	Untrustable	Untrustable	Untrustable
	0	21-29-P2	12	g8	g9	g10
				Micrococcus luteus	Staphylococcus capitis	Pantoea sp.
		21-30-PO1	17	f4	f5	f6	f7
				Chryseobacterium indologenes	Micrococcus luteus	Pantoea agglomerans	Acinetobacter nosocomialis
	0	21-30-P1	8	g5	g6	g7
				Untrustable	Untrustable	Pantoea sp.
		21-30-PO2	8	g12	h1	h2	h3	h4
				Micrococcus luteus	Acinetobacter nosocomialis	Pantoea agglomerans	Staphylococcus cohnii	Kytococcus schroeteri
	0	21-30-P2	11	h7	h8
				Untrustable	Pantoea sp.
		21-31-PO1	13	f10	f11	f12
				Bacillus sp.	Staphylococcus capitis	Micrococcus luteus
	0	21-31-P1	4	h5
				Untrustable
		21-31-PO2	12	c6	c7	c8
				Pantoea sp.	Acinetobacter nosocomialis	Pantoea agglomerans
	1	21-31-P2	32	b10	b11	b12
				Enterobacter hormaechei	Chryseobacterium indologenes	Staphylococcus sp.
		21-32-PO1	23	b1	b6	b7	b8	b9
				Acinetobacter nosocomialis	Pantoea agglomerans	Acinetobacter sp.	Micrococcus luteus	Untrustable
	0	21-32-P1?	>40	b2	b3	b4	b5
				Acinetobacter nosocomialis	Pantoea agglomerans	Untrustable	Acinetobacter sp.
		21-32-PO2	58	e7	e8	e9	e10	e11	e12	f1
				Aerococcus viridans	Acinetobacter nosocomialis	Chryseobacterium indologenes	Bacillus simplex	Lysinibacillus massiliensis	Untrustable	Pantoea sp.
	2	21-32-P2?	>40	g1	g2	g3	g4	g5
				Pantoea agglomerans	Pantoea sp.	Bacillus sp.	Sporosarcina sp.	Chryseobacterium indologenes
		21-33-PO1	70	c9	c10	c11	c12
				Acinetobacter nosocomialis	Lactococcus sp.	Untrustable	Micrococcus luteus
	0	21-33-P1	92	d1	d2	d3	d4	d5	d6	d7	d8	d9	d10
				Untrustable	Chryseobacterium indologenes	Staphylococcus capitis	Chryseobacterium indologenes	Untrustable	Acinetobacter nosocomialis	Acinetobacter sp.	Untrustable	Acinetobacter sp.	Staphylococcus capitis
		21-33-PO2	64	g6	g7	g8	g9	g10	g11
				Bacillus oceanisediminis	Untrustable	Untrustable	Staphylococcus hominis	Acinetobacter nosocomialis	Pantoea sp.
	1	21-33-P2	47	c1	c2	c3	c4	c5
				Untrustable	Acinetobacter sp.	Chryseobacterium indologenes	Staphylococcus epidermidis	Pantoea agglomerans
		21-34-PO1	44	g12	h1	h2	h3	h4	h5	h6	h7	h8
				Untrustable	Untrustable	Pantoea sp.	Acinetobacter nosocomialis	Pantoea sp.	Untrustable	Untrustable	Chryseobacterium indologenes	Planococcus rifietoensis
	0	21-34-P1	31	f4	f5	f6	f7	f8	f9
				Untrustable	Staphylococcus capitis	Kocuria rhizophila	Acinetobacter sp.	Pantoea agglomerans	Curtobacterium sp.
		21-34-PO2	12	h9	h10	h11
				Untrustable	Pantoea agglomerans	Acinetobacter sp.
	1	21-34-P2	17	e2	e3	e4	e5
				Pantoea sp.	Aerococcus viridans	Pantoea sp.	Enterobacter hormaechei
		21-35-PO1	26	f3	f4	f5	f6	f7	f8
				Acinetobacter nosocomialis	Kocuria marina	Chryseobacterium indologenes	Untrustable	Staphylococcus capitis	Pantoea sp.
	0	21-35-P1	15	b11	b12	c1	c2	c3
				Chryseobacterium indologenes	Chryseobacterium indologenes	Chryseobacterium indologenes	Acinetobacter nosocomialis	Pantoea agglomerans
		21-35-PO2	9	e8	e9	e10	e11
				Pantoea agglomerans	Acinetobacter nosocomialis	Untrustable	Pantoea agglomerans
	1	21-35-P2	19	d4	d5	d6	d7	d8	d9
				Chryseobacterium sp.	Bacillus idriensis	Untrustable	Lactococcus sp.	Acinetobacter nosocomialis	Pantoea agglomerans
		21-36-PO1	19	c4	c5	c6	c7	c8	c9
				Pantoea agglomerans	Rothia endophytica	Enterobacter hormaechei	Pantoea sp.	Chryseobacterium indologenes	Acinetobacter nosocomialis
	0	21-36-P1	20	d10	d11	d12	e1	e2	e3	e4
				Acinetobacter nosocomialis	Staphylococcus warneri	Corynebacterium sp.	Staphylococcus epidermidis	Pantoea agglomerans	Acinetobacter nosocomialis	Pantoea septica
		21-36-PO2	28	b6	b7	b8	b9	b10
				Chryseobacterium indologenes	Pantoea sp.	Lactococcus sp.	*Staphylococcus hominis	3*Staphylococcus epidermidis
	0	21-36-P2	18	d1	d2	d3
				Pantoea sp.	Chryseobacterium indologenes	Acinetobacter nosocomialis
		21-37-PO1	21	a11	a12	b1	b2	b3
				Bacillus megaterium	Chryseobacterium indologenes	Bacillus cereus	Staphylococcus hominis	5*Staphylococcus epidermidis
	0	21-37-P1	8	e6	e7
				Acinetobacter nosocomialis	Pantoea agglomerans
		21-37-PO2	17	a4	a5	a6
				Chryseobacterium sp.	Untrustable	Micrococcus cohnii
	0	21-37-P2	18	a8	a9	a10
				Staphylococcus warneri	Bacillus pumilus	Chryseobacterium indologenes
		21-38-PO1	11	e12	f1	f2
				Pantoea agglomerans	Lactococcus sp.	Acinetobacter nosocomialis
	1	21-38-P1	13	d7	d8	d9	d10	d11	e1
				Staphylococcus epidermidis	Chryseobacterium indologenes	Micrococcus luteus	Pantoea agglomerans	Kocuria sp.	Bacillus infantis
		21-38-PO2	16	a11	a12	b1	b2	b3	b4	b5
				Sporosarcina sp.	Staphylococcus epidermidis	Acinetobacter nosocomialis	Chryseobacterium indologenes	Staphylococcus cohnii	Dermacoccus sp.	Staphylococcus warneri
	0	21-38-P2	10	c5	c6	c7	c8
				Acinetobacter nosocomialis	Micrococcus luteus	Chryseobacterium indologenes	Pantoea sp.
		21-39-PO1	13	c12	d1	d2	d3	d4
				Acinetobacter nosocomialis	Staphylococcus equorum	2*Kocuria marina	Pantoea agglomerans	Chryseobacterium indologenes
	1	21-39-P1	9	a1	a2	a3	a4
				Kocuria sp.	Acinetobacter nosocomialis	Pantoea agglomerans	Dermacoccus nishinomiyaensis
		21-39-PO2	11	b6	b7	b8	b9
				Chryseomicrobium aureum	Acinetobacter nosocomialis	Pantoea sp.	Staphylococcus hominis
	1	21-39-P2	6	b12	c1	c2
				Pantoea sp.	4*Staphylococcus epidermidis	Arthrobacter oxydans
		21-40-PO1	3	d12
				Staphylococcus capitis
	0	21-40-P1	3	a5	a6	a7	a8
				Pantoea sp.	Untrustable	Untrustable	Pantoea sp.
		21-40-PO2	4	c9	c10	c11
				Staphylococcus capitis	Staphylococcus warneri	Pantoea sp.
	0	21-40-P2	2	d5	d6
				Moraxella sg Moraxella osloensis	2*Staphylococcus epidermidis
		21-41-PO1	4	c3	c4
				Microbacterium sp.	1*Kocuria marina
	0	21-41-P1	1	a10
				Kocuria rosea
		21-41-PO2	0	0
	0	21-41-P2	1	a9
				Staphylococcus warneri
		17-P-1-O1	1/0%	H1
				Untrustable
	1	17-P-1-1	3/33.33%	e5	e6
				Kocuria palustris	Untrustable
		17-P-1-O2	10	F2	F3	F4	F5	F6	F7	F8
				Kocuria rosea	Untrustable	Kocuria marina	Micrococcus luteus	Kocuria rhizophila	Staphylococcus cohnii	Microbacterium sp.
	0	17-P-1-2	1/ 0%	0
		17-P-2-O1	5	e10	e11	e12
				Micrococcus luteus	Untrustable	Kocuria rosea
	0	17-p-2-1	1/100%	f1
				Chryseomicrobium aureum
		17-P-2-02	1	F12
				Untrustable
	0	17-P-2-2	4/25%	e2	e3
				Untrustable	Kocuria atrinae
		17-P-3-O1	3	G9	G10
				Pseudozyma aphidis	Micrococcus endophyticus
	0	17-P-3-1	4/25%	G11
				Staphylococcus cohnii
		17-P-3-O2	5	h2	h3	h4	h5
				Staphylococcus saprophyticus	Rothia endophytica	Rothia amarae	Bacillus cereus
	0	17-P-3-2	4/50%	e7	e8	e9
				Stenotrophomonas maltophilia	Untrustable	Micrococcus luteus
		17-P-4-O1	5	e4
				Kocuria palustris
	0	17-P-4-1	0/0	0
		17-P-4-O2	0	0
	0	17-P-4-2	7/57.14%	G1	G2	G3	G4
				Staphylococcus epidermidis	Micrococcus luteus	Micrococcus luteus	Deinococcus proteolyticus
		17-P-5-O1	2	0
	1	17-P-5-1	7/14.29%	F9	F10	F11
				Untrustable	Staphylococcus cohnii	Untrustable
		17-P-5-O2	7	G5	G6	G7	G8
				Paenibacillus urinalis	Untrustable	Untrustable	Kocuria palustris
	0	17-P-5-2	1/100%	G12
				1*Micrococcus luteus
		17-P-6-O1	2	b7
				Micrococcus luteus
	2	17-P-6-1	7/57.14%	a8	a9	a10	a11	a12	b1
				Staphylococcus saprophyticus	Untrustable	Untrustable	Arthrobacter ureafaciens	*Psychrobacter faecalis	Staphylococcus cohnii
		17-P-6-02	6	c5	c6	c7	c8	c9
				Untrustable	Kocuria marina	Kocuria sediminis	Untrustable	Untrustable
	2	17-P-6-2	6/16.67%	b12	c1
				Kocuria rhizophila	*Kocuria marina
		17-P-7-O1	4	a4	a5	a6
				Kocuria rhizophila	Burkholderia cepacia	Aureobasidium pullulans
	1	17-P-7-1	4/75%	b4	b5	b6
				Cladosporium halotolerans	*Kocuria palustris	*Kocuria marina
		17-P-7-O2	3	a7
				Untrustable
	0	17-P-7-2	5/40%	c10	c11
				Micrococcus luteus	Aspergillus versicolor
		17-P-8-01	6	b8	b9	b10	b11
				Untrustable	Untrustable	Micrococcus antarcticus	Corynebacterium propinquum
	0	17-P-8-1	3/0%	0
		17-P-8-O2	2	d2	d3
				Moraxella sg Moraxella osloensis	Kocuria rosea
	1	17-P-8-2	6/33.33%	d9	d10	d11	d12
				Untrustable	Kocuria rosea	Exiguobacterium aurantiacum	1*Micrococcus luteus
		17-P-9-O1	3	a3
				Staphylococcus equorum
	1	17-P-9-1	3/66.67%	c2	c3	c4
				*Rothia amarae	Staphylococcus epidermidis	Untrustable
		17-P-9-O2	3	a1	a2
				Untrustable	Burkholderia cenocepacia
	1	17-P-9-2	4/50%	d4	d5	d6
				Untrustable	Burkholderia cenocepacia	Burkholderia cenocepacia
		17-P-10-O1	2	e1
				Untrustable
	0	17-P-10-1	3/66.67%	c12	d1
				Micrococcus endophyticus	Bacillus gibsonii
		17-P-10-O2	3	b2	b3
				Rothia amarae	Rothia amarae
	1	17-P-10-2	3/66/67%	d7	d8
				Psychrobacter faecalis	*Staphylococcus cohnii
		17-p-11-o1	5	e5	e6
				Psychrobacter pulmonis	*Rothia amarae
	1	17-P-11-1	7/85.71%	B12	C1	C2	C3	C4	C5
				Kocuria sediminis	Micrococcus luteus	Micrococcus luteus	*Kocuria palustris	Chryseobacterium sp.	Stenotrophomonas acidaminiphila
		17-p-11-02	1	e7
				Moraxella sg Moraxella osloensis
	1	17-P-11-2	5/80%	B3	B4	B5	B6	B7
				Moraxella sg Moraxella osloensis	Paracoccus marcusii	Rothia endophytica	Brevundimonas sp.	Brevundimonas sp.
		17-P-12-O1	9	A1	A2	A3	A4	A5	A6	A7	A8
				Untrustable	Stenotrophomonas acidaminiphila	Untrustable	Untrustable	Achromobacter xylosoxidans	Untrustable	Untrustable	Micrococcus luteus
	1	17-P-12-1	5/20%	e1	e2
				Untrustable	Pseudomonas otitidis
		17-P-12-O2	7	A9	A10	A11	A12	B1	B2
				Kocuria rhizophila	Micrococcus endophyticus	Staphylococcus epidermidis	Stenotrophomonas acidaminiphila	Untrustable	Untrustable
	0	17-p-12-2	8/37.5%	G1	G2	G3	G4	G5	G6
				Untrustable	Sphingobacterium multivorum	Untrustable	Curtobacterium citreum	Untrustable	Kocuria atrinae
		17-P-13-O1	9	D3	D4	D5
				Untrustable	Staphylococcus lentus	Corynebacterium xerosis
	2	17-p-13-1	13/38.46%	f1	f2	f3	f4	f5	f6	f7
				Untrustable	Leucobacter chromiiresistens	Untrustable	Stenotrophomonas acidaminiphila	Chryseobacterium hominis	Kocuria marina	Psychrobacillus psychrodurans
		17-P-13-O2	7	G7	G8
				Untrustable	Untrustable
	0	17-p-13-2	4/50%	e10	e11	e12
				Solibacillus silvestris	Psychrobacter aquimaris	Untrustable
		17-P-14-01	5	D6	D7
				Psychrobacter marincola	Kocuria palustris
	3	17-P-14-1	9/88.89%	C6	C7	C8	C9	C10	C11	C12	D1	D2
				Psychrobacter maritimus	Kocuria rhizophila	Staphylococcus equorum	Untrustable	Arthrobacter oxydans	Staphylococcus saprophyticus	Brachybacterium rhamnosum	Stenotrophomonas acidaminiphila	Staphylococcus epidermidis
		17-p-14-02	7	e3	e4
				Bacillus cereus	Staphylococcus warneri
	0	17-p-14-2	1/100%	f12
				Micrococcus luteus
		17-P-15-O1	5	B8	B9	B10	B11
				Psychrobacter proteolyticus	Stenotrophomonas acidaminiphila	Untrustable	Sphingomonas desiccabilis
	1	17-P-15-1	9/55.56%	D8	D9	D10	D11	D12
				*Staphylococcus cohnii	Chryseobacterium arachidiradicis	Chryseobacterium arachidiradicis	Chryseobacterium indologenes	Kocuria sediminis
		17-p-15-o2	5	f8	f9	f10	f11
				Chryseobacterium arachidiradicis	The kind of microbe can't find in database	Bacillus megaterium	Stenotrophomonas acidaminiphila
	0	17-p-15-2	6/16.67%	e8	e9
				Acinetobacter lwoffii	Chryseobacterium arachidiradicis
		17-P-16-O1	12	D2	D3	D4	D5	D6	D7	D8	D9	D10	D11
				Pseudomonas otitidis	Microbacterium sp.	Staphylococcus cohnii	Untrustable	Micrococcus luteus	Micrococcus endophyticus	Stenotrophomonas acidaminiphila	Untrustable	Brachybacterium squillarum	Brevundimonas sp.
	0	17-P-16-1	7/57.14%	C7	C8	C9	C10	C11	C12
				Bacillus siamensis	Micrococcus endophyticus	Chryseobacterium hominis	Staphylococcus hominis	Chryseobacterium sp.	Untrustable
		17-P-16-O2	8	H8	H9	H10	H11
				Acinetobacter nosocomialis	Rhizobium radiobacter	Chryseobacterium sp.	*Psychrobacter faecalis
	3	17-P-16-2	7/57.14%	B6	B7	B8	B9	B10	B11
				Untrustable	Stenotrophomonas acidaminiphila	Stenotrophomonas acidaminiphila	Stenotrophomonas acidaminiphila	Stenotrophomonas maltophilia	Untrustable
		17-P-17-O1	15	A5	A6	A7	A8	A9	A10	A11	A12	B1
				Untrustable	Untrustable	Moraxella sg Moraxella osloensis	Chryseobacterium indologenes	Kocuria flava	Microbacterium sp.	pakistanensis纤维单胞菌Cellulomonas pakistanensis	Moraxella sg Moraxella osloensis	Moraxella sg Moraxella osloensis
	2	17-P-17-1	13/23.08%	F5？abandon	F6	F7	F8	F9	F10	F11
				Micrococcus luteus	Untrustable	Kocuria palustris	Stenotrophomonas acidaminiphila	The kind of microbe can't find in database	Stenotrophomonas acidaminiphila	Untrustable
		17-P-17-O2	5	B2	B3	B4	B5
				Untrustable	Stenotrophomonas acidaminiphila	Microbacterium sp.	Chryseobacterium indologenes
	2	17-P-17-2	6/33.33%	G5	G6	G7	G8	G9	G10
				Sphingomonas sp.	Stenotrophomonas acidaminiphila	Chryseobacterium sp.	Stenotrophomonas acidaminiphila	Untrustable	Untrustable
		17-P-18-01	5	E6	E7	E8	E9	E10
				Sphingobacterium spiritivorum	Micrococcus luteus	Untrustable	Untrustable	Chryseobacterium sp.
	1	17-P-18-1	14/28.57%	F12	G1	G2	G3	G4
				Bacillus sp.	Aureobasidium pullulans	Arthrobacter sp.	Untrustable	Psychrobacter pulmonis
		17-P-18-O2	3	D12	E1	E2	E3	E4	E5
				Brevundimonas vesicularis	Arthrobacter agilis	Untrustable	Rhodococcus corynebacterioides	Chryseobacterium sp.	Brevundimonas sp.
	0	17-P-18-2	9/22.22%	G11	G12	H1	H2	H3	H4
				Untrustable	Untrustable	Untrustable	Untrustable	Kocuria palustris	Microbacterium sp.
		17-P-19-O1	6	A1	A2	A3	A4
				Untrustable	Microbacterium paraoxydans	Kocuria sp.	Staphylococcus cohnii
	1	17-P-19-1	5/60%	H5	H6	H7
				Rhizobium radiobacter	Chryseobacterium sp.	Aerococcus viridans
		17-P-19-02	1	D1
				Cellulomonas sp.
	0	17-P-19-2	7/85.71%	A12	B1	B2	B3	B4	B5
				Rhodococcus fascians	Micrococcus luteus	Corynebacterium flavescens	Chryseobacterium sp.	Micrococcus luteus	Micrococcus luteus
		17-P-20-O1	4	E11	E12	F1	F2	F3	F4
				Untrustable	Microbacterium sp.	Chryseobacterium sp.	Neomicrococcus lactis	Stenotrophomonas acidaminiphila	Brevundimonas sp.
	3	17-P-20-1	8/75%	B12	C1	C2	C3	C4	C5	C6
				The kind of microbe can't find in database	Kocuria rhizophila	Kocuria palustris	Micrococcus luteus	Untrustable	Staphylococcus epidermidis	Staphylococcus warneri
		17-P-20-O2	7	A1	A2	A3
				Staphylococcus warneri	Microbacterium sp.	Micrococcus flavus
	2	17-P-20-2	12/41.67%	A4	A5	A6	A7	A8	A9	A10	A11
				Microbacterium sp.	The kind of microbe can't find in database	Chryseobacterium sp.	Untrustable	Chryseomicrobium aureum	Micrococcus antarcticus	Rhizobium radiobacter	Microbacterium sp.

## Sheet: Experiment 3(original 1)
	Experiment 3
	Background(Without NCT measurements)
		Sampling timing				Average (CFU/plate)	After calibration(CFU/plate)						Average (CFU/plate)	After calibration (CFU/plate)
		Baseline 1				0	0
		Baseline 2				14	14
		Baseline 3				21	22
		(M)10 participants				167.25	>100 （263)		(P)10 participants				208.33	>100 (405)
		(M)20 participants				135	>100 (188）		(P)20 participants				202	>100 (379)
		(M)30 participants				173.67	>100 （282)		(P)30 participants				219.33	>100 (462)
		Note:	">100" means that the bacterial colony counts have beyond the recommended high value of the sampler.
		The microbial aerosols in Experiment 3 (original) were all higher than 100 CFU/plate. We can't analyze the trend according to the number of bacterials.So,we added the rounds 3-5.

## Sheet: Experiment 3(original 2)
	Experiment 3
	Air stewing after air puff [Background(Without NCT measurements)]
	Sampling timing	1	2	3	Average (CFU/plate)		After calibration(CFU/plate)
	Baseline 1	15	15	15	15		15
	Baseline 2	16	16	16	16		16
	Baseline 3	21	21	21	21		22
	Sampling timing	Average (CFU/plate)	After calibration(CFU/plate)			Sampling timing			Average (CFU/plate)	After calibration(CFU/plate)
	(M)10 participants	213	>100(430)			(P)10 participants			183	>100(310)
	(M)20 participants	259	>100(983)			(P)20 participants			263	>100(1235)
	(M)30 participants	246	>100(692)			(P)30 participants			254	>100(832)
	(M)40 participants	256	>100(882)			(P)40 participants			262	>100(1146)
	Note: Due to limited experimental materials, only the microbial in the baseline were identified.
	77 participants enrolled.
	* There are three participants haven't enrolled in three groups,respectively.

## Sheet: Experiment 3(original 3)
Experiment 3
	Round 1
	Sampling timing		1	2	3	4	Average(CFU/plate)	After calibration (CFU/plate)
	Baseline 1		15	14	14		14.33	14
	Baseline 2		15	16	15		15.33	15
	Baseline 3		26	26	26		26	27
			1	2	3	4	Average(CFU/plate)	After calibration (CFU/plate)				1	2	3	4	Average(CFU/plate)	After calibration (CFU/plate)
	(M)10 participants		165	165	165		165	>100 (257)	(P)10 participants			172	163	158	163	164	>100 (255)
	(M)20 participants		209	210	205		208	>100 (405)	(P)20 participants			150	156	158		155	>100 (232)
	(M)30 participants		221	220	210	216	217	>100 (451)	(P)30 participants			146	145	152		148	>100 (216)
	Round 2
			1	2	3		Average(CFU/plate)	After calibration (CFU/plate)
	Baseline 1		21	21	21		21	22
	Baseline 2		21	21	21		21	22
	Baseline 3		30	30	30		30	32
			1	2	3	4	Average(CFU/plate)	After calibration (CFU/plate)				1	2	3		Average(CFU/plate)	After calibration (CFU/plate)
	(M)10 participants		41	39	41		40	43*		(P)10 participants		153	148	148		150	>100 (221)
	(M)20 participants		177	176	164	163	170	>100 (271)		(P)20 participants		228	229	228		228	>100 (519)
	(M)30 participants		192	203	190		195	>100 (351)		(P)30 participants		209	201	209		206	>100 (396)
										(P)40 participants		163	160	160		161	>100 (247)
	Note:"1","2"and "3"means three counts for the same culture medium."Average" means that the average value of several times counts for the same plate."After calibration "means that the bacterial colony counted results were calibrated by the table with the sampler.* represented that the bacteria mutually interfered leading to vague colony count.

## Sheet: Experiment 3 (with AGP)
		Round 3, 2024.1.28.With AGP
							After calibration (CFU/plate)
			Baseline 1			3	3
			Baseline 2			5	5
			Baseline 3			8	8
									Average	After calibration (CFU/plate)								Average	After calibration (CFU/plate)
			(M)10 participants			102	105	104	104	132	>100	(P)10 participants			87	88	90	88	107
			(M)20 participants			95	96	96	96*	119	>100	(P)20 participants			106	103	100	103	130
			(M)30 participants			94	95	93	94*	116	>100
		Round 4,2024.2.3.Morning.With AGP
						After calibration (CFU/plate)
			Baseline 1		3	3
			Baseline 2		7	7
			Baseline 3		12	12
										Average	After calibration (CFU/plate)								Average	After calibration (CFU/plate)
			(M)10 participants			116	110			113	>100 (147)		(P)10 participants			54	53	55	54	60
			(M)20 participants			91	96	85	89	90	110		(P)20 participants			53	55	55	54	60
			(M)30 participants			91	99	93		94	116		(P)30 participants			118	108	108	111	>100 (143)
		Round 5,2024.2.3.Afternoon.With AGP
						After calibration (CFU/plate)
			Baseline 1		1	1
			Baseline 2		4	4
			Baseline 3		3	3
									Average	After calibration (CFU/plate)								Average	After calibration (CFU/plate)
			(M)10 participants			78	79	80	79	94		(P)10 participants			100	99	101	100	125
			(M)20 participants			53	57	56	55	62		(P)20 participants			37	41	40	39	42
			(M)30 participants			88	86	83	86	104		(P)30 participants			38	35	37	37	40
										*Note: There are two eyes of two participants can't sure whether they were NCT measured,so we didn't enroll the two eyes in the all participant count.
										‘ * ' means that the bacterial colonies in the plates had been recognized as beyond 100 CFU by supervising inspector,because that several fungals covered other bacterials.

## Sheet: Previous experiments (with AGP)
1	2021/9/24 AM		CFU(CFU/plate)	After calibration(CFU/plate)
	P	1 10	190	>100 (333)
		2 10	145	>100 (209)
		3 10	101	>100 (127)
		4 10	106	>100 (135)
	M	1 10	188	>100 (326)
		2 10	76	89
		3 10	58	65
2	2021/9/25 AM		CFU(CFU/plate)	After calibration(CFU/plate) *Fungal interfered seriously due to fuzzy counts
	P	1 10	162	>100 (250)
		2 10	186	>100 (320)												陈约洁(Chen Yuejie)
		3 10	145	>100 (209)
	M	1 10	154	>100 (230)
		2 10	115	>100 (150)
		3 10	82	98*
3	2021/9/27 AM		CFU(CFU/plate)	After calibration(CFU/plate)
	P	1 10	85	102
		2 10	97	120
		3 10	204	>100 (388)
	M	1 10	136	>100 (190)
		2 10	115	>100 (150)
		3 10	244	>100 (666)
4	2021/9/30 PM		CFU(CFU/plate)	After calibration(CFU/plate)
	P	1 10	88	107
		2 10	170	>100 (271)
		3 10	115	>100 (150)
		4 10	159	>100 (242)
	M	1 10	81	96
		2 10	143	>100 (205)
		3 10	138	>100 (194)
5	2021/10/6 PM		CFU(CFU/plate)	After calibration(CFU/plate)
	P	1 10	144	>100 (207)
		2 10	202	>100 (379)
		3 10	127	>100 (172)
	M	1 10	223	>100 (486)
		2 10	257	>100 (912)
		3 10	104	>100 (132)
6	2021/10/10 AM		CFU(CFU/plate)	After calibration(CFU/plate)
	P	1 10	136	>100 (190)
		2 10	134	>100 (186)
		3 10	137	>100 (192)
	M	1 10	88	107
		2 10	104	>100 (132)
		3 10	136	>100 (190)
7	2021/10/11 PM		CFU(CFU/plate)	After calibration(CFU/plate)
	P	1 10	64	73
		2 10	86	104
		3 10	126	>100 (171)
	M	1 10	84	101
		2 10	88	107
		3 10	67	77
